# Supplementary material for: The Mexican magnetic resonance imaging dataset of patients with cocaine use disorder: SUDMEX CONN
Source: Sci Data. 2022 Mar 31;9:133. doi: 10.1038/s41597-022-01251-3 (PMC8971535; doi:10.1038/s41597-022-01251-3)
Supplement: Supplementary file 1 [file 41597_2022_1251_MOESM1_ESM.xlsx]

## Sheet: data
rid	group	anat	task-rest bold	dwi	demographics	cognitive	CGI	ASIP	WHOD	InstantView	BIS	CCQ	MINI	SCL-90	DSS-4	DES	DIB	SCID	DERS
1	1	1	1	0	1	1	0	0	0	1	0	0	1	1	0	0	0	0	0
2	2	1	1	0	1	1	0	1	1	1	1	1	1	1	1	1	0	1	0
3	2	1	0	0	1	1	1	1	1	1	1	1	1	1	1	1	1	1	1
4	1	1	1	0	1	1	0	0	0	1	0	0	1	1	0	0	0	1	0
5	1	1	1	0	1	1	1	0	0	1	0	0	1	1	0	0	1	0	0
6	2	1	0	0	1	1	0	0	1	1	1	0	0	0	1	1	0	1	0
7	1	1	1	0	1	1	1	0	0	0	0	0	1	1	0	0	0	0	0
8	2	1	1	1	1	1	1	1	1	1	1	1	1	1	1	1	1	1	1
9	2	1	1	1	1	1	1	1	1	1	1	1	1	1	1	1	1	1	1
10	2	1	1	1	1	0	1	1	1	1	1	1	1	1	1	1	1	1	0
11	2	1	1	1	1	1	1	1	1	1	1	1	1	1	1	1	1	1	1
12	2	1	1	1	1	1	1	1	1	1	1	1	1	1	1	1	1	1	1
13	2	1	1	1	1	1	1	0	0	1	1	1	1	1	1	1	1	1	1
14	2	1	1	1	1	1	1	1	0	1	1	1	1	1	1	1	1	1	1
15	2	1	1	1	1	1	1	1	1	1	0	1	1	1	1	1	1	1	1
16	2	1	1	1	1	1	0	1	1	1	1	1	0	1	1	0	0	1	0
17	2	1	1	1	1	1	1	1	1	1	1	1	1	1	1	1	1	1	0
18	2	1	1	1	1	1	1	1	1	1	1	1	1	1	1	1	1	1	1
19	2	1	1	1	1	1	1	1	1	0	1	1	1	1	1	1	1	1	1
20	2	1	1	1	1	1	1	1	1	0	1	1	1	1	1	1	1	1	1
21	1	1	1	1	1	1	0	0	0	1	1	0	0	1	1	0	0	1	0
22	1	1	1	1	1	1	1	0	1	1	1	0	1	1	1	1	1	1	1
23	2	1	1	1	1	1	1	1	1	1	1	1	1	1	1	1	1	1	1
24	2	1	1	1	1	1	1	1	1	1	1	1	1	1	1	1	1	1	1
25	2	1	1	1	1	1	1	1	1	1	1	1	1	1	1	1	1	1	1
26	2	1	1	1	1	1	1	1	1	1	1	1	1	1	1	1	1	1	1
27	2	1	1	1	1	1	1	1	1	1	1	1	1	1	1	1	1	1	1
28	1	1	1	1	1	1	0	0	0	0	0	0	0	1	0	0	0	1	0
29	1	1	1	1	1	1	0	0	0	0	0	0	1	1	1	0	0	1	0
30	2	1	1	1	1	1	1	1	1	1	1	1	1	1	1	1	1	1	1
31	1	1	1	1	1	1	1	0	0	0	1	0	1	1	1	1	1	1	1
32	1	1	1	1	1	1	1	0	0	0	1	0	1	1	1	1	1	1	1
33	1	1	1	1	1	1	1	0	0	0	1	0	1	1	1	1	1	1	1
34	2	1	1	1	1	1	1	1	1	1	1	1	1	1	1	1	1	1	1
35	2	1	1	1	1	1	1	1	1	1	1	1	1	1	1	1	1	1	1
36	1	1	1	1	1	1	1	0	1	0	1	0	1	1	1	1	1	1	1
37	1	0	0	0	1	1	0	0	1	0	0	0	1	1	1	1	0	1	0
38	1	1	1	1	1	1	1	0	1	0	1	0	1	1	0	0	1	1	1
39	na	1	1	1	1	1	0	0	0	0	0	0	0	0	0	0	0	0	0
40	2	1	1	1	1	1	0	1	1	1	0	1	1	1	1	1	0	1	0
41	1	1	1	1	1	1	1	0	0	0	0	0	1	1	1	0	1	1	0
42	1	1	1	1	1	1	1	0	1	0	1	0	1	1	1	1	1	1	1
43	2	1	1	1	1	1	1	1	1	1	1	1	1	1	1	1	1	1	1
44	1	1	1	1	1	1	0	0	0	0	1	0	0	1	1	0	0	1	0
45	2	1	1	1	1	1	0	1	1	1	1	1	0	1	1	1	0	1	1
46	2	1	1	1	1	0	0	1	0	1	1	1	1	1	1	0	0	0	0
47	2	1	1	1	1	1	0	1	1	1	1	1	1	1	1	1	0	1	0
48	2	1	1	1	1	1	1	1	1	1	0	1	1	1	1	1	1	1	0
49	1	1	1	1	1	1	1	0	0	0	0	0	1	0	1	0	1	0	0
50	1	1	1	1	1	0	1	0	0	0	0	0	1	0	1	0	1	0	1
51	1	1	1	1	1	1	1	0	1	0	1	0	1	1	1	0	1	1	1
52	2	1	1	1	1	1	1	1	1	1	1	1	1	1	1	1	1	1	1
53	2	1	1	1	1	1	1	1	1	1	1	1	1	1	1	1	1	1	1
54	1	1	1	1	1	1	1	0	1	0	1	0	1	1	1	0	1	1	1
55	1	1	1	1	1	1	1	0	0	0	1	0	1	1	1	1	1	1	0
56	2	1	1	1	1	1	0	1	1	1	1	1	1	1	1	1	0	1	1
57	2	1	1	1	1	1	1	1	1	1	1	1	1	1	1	1	1	1	1
58	2	1	1	1	1	1	1	1	1	1	1	1	1	1	1	1	1	1	1
59	1	1	1	1	1	1	1	0	1	0	1	0	1	1	1	1	1	1	1
60	2	1	1	1	1	0	1	1	1	1	1	1	1	1	1	1	1	0	1
61	2	1	1	1	1	1	1	1	1	1	1	1	1	1	1	1	1	1	1
62	1	1	1	1	1	1	1	0	1	0	1	0	1	1	1	1	1	1	1
63	na	1	1	1	1	1	0	0	0	0	0	0	0	0	0	0	0	0	0
64	2	1	1	1	1	1	1	1	1	1	1	1	1	1	1	0	1	0	0
65	1	1	1	1	1	1	1	0	1	0	1	0	1	1	1	1	1	1	1
66	2	1	1	1	1	1	1	1	1	0	1	1	1	1	1	1	1	1	1
67	2	1	1	1	1	1	1	1	1	1	1	1	1	1	1	1	1	1	1
68	1	1	1	1	1	0	0	0	1	1	1	0	0	1	1	0	0	1	1
69	na	1	1	1	1	0	0	0	0	0	0	0	0	0	0	0	0	0	0
70	2	1	1	1	1	0	1	0	0	1	1	1	1	1	1	1	1	1	0
71	2	1	1	1	1	0	0	0	0	1	0	0	0	0	0	0	0	0	0
72	2	1	1	1	1	1	1	1	0	0	1	1	1	1	1	1	1	1	1
73	2	1	1	1	1	1	1	1	1	1	1	1	1	1	1	1	1	1	1
74	2	1	1	1	1	1	1	1	1	1	1	1	1	1	1	1	1	1	1
75	1	1	1	1	1	1	1	0	1	1	1	0	1	1	1	1	1	1	0
76	2	1	1	1	1	1	1	1	1	1	1	1	1	1	1	1	1	1	1
77	1	1	1	1	1	1	1	0	1	1	1	0	1	1	1	1	1	1	1
78	1	1	1	1	1	1	0	0	0	0	0	0	0	0	1	0	0	0	0
80	2	1	1	1	1	1	1	1	1	0	1	1	1	1	1	1	1	1	0
81	2	1	1	1	1	0	0	0	1	1	1	1	1	1	1	1	0	1	1
82	1	1	1	1	1	0	1	0	1	1	1	0	1	1	1	1	1	0	1
83	2	1	1	1	1	1	1	1	1	0	1	1	1	1	1	1	1	1	1
84	1	1	1	1	1	1	1	0	1	1	1	0	1	1	1	1	1	1	1
85	1	1	1	1	1	1	1	0	1	1	1	0	1	1	1	1	1	1	1
86	1	1	1	1	1	0	0	0	1	1	1	0	1	1	1	1	1	1	1
87	1	1	1	1	1	1	1	0	1	1	1	0	1	1	1	1	1	1	1
88	na	1	1	1	1	1	0	0	0	0	0	0	0	0	0	0	0	0	0
91	2	1	1	1	1	1	1	1	1	1	1	1	1	1	1	1	1	1	1
92	2	1	1	1	1	1	1	1	0	1	0	0	1	0	1	0	1	0	0
93	1	1	1	1	1	1	0	0	1	1	1	0	1	1	1	1	0	1	0
94	1	1	1	1	1	1	1	0	1	1	1	0	1	1	0	1	1	1	1
95	1	1	1	1	1	1	0	0	1	1	1	0	1	1	1	1	1	1	1
97	1	1	1	1	1	0	0	0	1	1	1	0	0	1	1	1	0	1	0
98	1	1	1	1	1	1	1	0	1	1	1	0	1	1	1	1	1	1	1
99	1	1	1	1	1	1	1	0	1	1	1	0	1	1	1	1	1	1	1
100	1	1	1	1	1	1	1	0	1	1	1	0	1	1	1	1	1	1	1
101	1	1	1	1	1	0	0	0	1	1	1	0	0	1	1	0	0	1	0
102	na	1	1	1	1	1	0	0	0	0	0	0	0	0	0	0	0	0	0
103	2	1	1	1	1	0	1	1	1	1	1	1	1	1	1	1	1	1	1
104	2	1	1	1	1	1	1	1	1	1	1	1	1	1	1	1	1	0	1
105	1	1	1	1	1	1	1	0	1	0	1	0	1	1	1	1	1	1	1
106	1	1	1	1	1	0	1	0	1	0	1	0	1	1	1	1	1	1	1
107	2	1	1	1	1	1	1	1	1	0	1	1	1	1	1	1	1	1	1
108	2	1	1	1	1	1	1	1	1	0	1	1	1	1	1	1	1	1	0
109	2	1	1	1	1	1	0	1	0	0	0	1	1	0	1	0	1	0	0
110	1	1	1	1	1	1	1	0	0	0	0	0	1	1	1	0	1	1	0
111	1	1	1	1	1	0	0	0	1	0	1	0	1	1	1	1	1	1	1
112	1	1	1	1	1	0	0	0	0	0	0	0	0	0	0	0	0	0	0
114	2	1	1	1	1	1	0	1	0	0	1	1	1	1	1	0	0	1	1
115	1	1	1	1	1	1	0	0	1	0	1	0	0	0	1	1	0	1	0
116	2	1	1	0	1	1	1	1	1	0	1	1	1	1	1	1	1	1	1
117	1	1	1	1	1	1	1	0	1	0	1	0	1	1	1	1	1	1	1
118	1	1	1	1	1	0	0	0	0	0	0	0	0	0	0	0	0	0	0
119	na	1	1	1	1	1	0	0	0	0	0	0	0	0	0	0	0	0	0
120	2	1	1	1	1	1	1	1	0	0	0	1	1	0	1	0	1	0	0
122	1	1	1	1	1	1	1	0	1	0	1	0	1	1	1	1	1	1	1
123	1	1	1	1	1	1	0	0	1	0	1	0	1	1	1	1	0	1	1
124	2	1	1	1	1	1	1	1	1	0	1	1	1	1	1	1	1	1	1
125	1	1	1	1	1	1	1	0	1	0	1	0	1	1	1	1	1	1	1
126	1	1	1	1	1	1	1	0	1	0	1	0	1	1	1	1	1	1	1
127	2	1	1	1	1	1	1	1	1	0	1	1	0	1	1	0	1	1	1
128	2	1	1	1	1	1	1	1	0	0	0	1	1	1	1	0	1	1	1
129	1	1	1	1	1	1	1	0	1	0	1	0	1	1	1	0	1	1	1
130	1	1	1	1	1	1	1	0	1	0	1	0	1	1	1	1	1	1	1
131	2	1	1	1	1	1	1	1	1	0	0	1	1	1	1	1	1	1	0
132	2	1	1	1	1	1	1	1	1	0	1	1	1	1	1	1	1	1	1
133	1	1	1	1	0	1	0	0	0	0	0	0	0	0	0	0	0	0	0
134	1	1	1	1	0	1	0	0	0	0	0	0	0	0	0	0	0	0	0
136	2	1	1	1	1	1	1	1	0	0	1	1	1	1	1	1	1	1	1
137	2	1	1	1	1	1	1	1	1	0	1	1	1	1	1	1	1	1	1
138	2	1	1	1	1	1	1	1	1	0	1	1	1	1	1	0	1	1	1
139	2	1	1	1	1	1	1	1	1	0	1	1	1	1	1	1	1	1	1
140	2	1	1	1	1	0	1	1	0	0	1	1	1	1	1	0	1	1	1
141	2	1	1	1	1	1	1	1	1	0	1	1	1	1	1	1	1	1	1
142	2	1	1	0	1	0	1	1	0	0	1	1	1	1	1	1	1	1	0
144	2	1	1	1	1	1	1	0	0	0	0	1	1	1	1	0	1	0	0
145	2	1	1	1	1	1	1	1	0	0	1	1	1	0	1	1	1	1	1
146	1	1	1	1	1	1	1	0	1	0	1	0	1	1	1	1	1	1	1
147	1	1	1	1	1	1	1	0	1	0	1	0	1	1	1	1	1	1	1
149	2	1	1	1	1	1	1	1	1	0	1	1	1	1	1	1	1	1	1
153	1	1	1	1	1	1	1	0	1	0	1	0	1	1	1	1	1	1	1
154	1	1	1	1	1	1	1	0	0	0	0	0	0	0	0	0	1	0	1
156	1	1	1	1	1	1	1	0	1	0	1	0	1	1	1	1	1	1	1
159	1	1	1	1	1	1	1	0	1	0	1	0	1	1	0	1	1	1	1
160	1	1	1	1	1	1	1	0	1	0	1	0	1	1	0	1	1	1	1

## Sheet: Sheet2
Variable	Definition	TYPE	Value
rid	Rooster ID	nominal	1 to 160
group	Assignment group	nominal	1 = control; 2 = case
anat	Structural T1w imaging sequence	nominal	1 = data; 0 = no_data
task-rest bold	Resting state sequence	nominal	1 = data; 0 = no_data
dwi	Diffusion-weighted imaging sequence	nominal	1 = data; 0 = no_data
demographics	Demographics variables	nominal	1 = data; 0 = no_data
cognitive	Cognitive variables	nominal	1 = data; 0 = no_data
CGI	Clinical Global Impressions Scale	nominal	1 = data; 0 = no_data
ASIP	Addiction Severity Index	nominal	1 = data; 0 = no_data
WHOD	World Health Organization Disability Assessment Schedule	nominal	1 = data; 0 = no_data
InstantView	Instant-View™ Multi Drug Urine Test	nominal	1 = data; 0 = no_data
BIS	Barratt Impulsiveness Scale	nominal	1 = data; 0 = no_data
CCQ	Cocaine Craving Questionnaire General	nominal	1 = data; 0 = no_data
MINI	Mini International Neuropsychiatric Interview	nominal	1 = data; 0 = no_data
SCL-90	Symptom Checklist-90-Revised	nominal	1 = data; 0 = no_data
DSS-4	Dissociation-Tension Scale	nominal	1 = data; 0 = no_data
DES	Dissociative Experiences Scale	nominal	1 = data; 0 = no_data
DIB	Revised Diagnostic Interview for Borderlines	nominal	1 = data; 0 = no_data
SCID	Structured Clinical Interview for DSM-IV	nominal	1 = data; 0 = no_data
DERS	Difficulties in Emotion Regulation Scale	nominal	1 = data; 0 = no_data
